# Supplementary material for: Identification of QTNs, QTN-by-environment interactions and genes for yield-related traits in rice using 3VmrMLM
Source: Front Plant Sci. 2022 Oct 17;13:995609. doi: 10.3389/fpls.2022.995609 (PMC9618716; doi:10.3389/fpls.2022.995609)
Supplement: Supplementary file 1 [file Table_1.xlsx]

## Sheet: Sheet1
Table S1 | QTNs identified for rice yield-related traits using the QTN detection model in 3VmrMLM.
Trait	SNP	Chr	Position	LOD	add	dom	Variance	r2(%)	P-value
FPP	id1002863	1	3481990	5.311	-0.049	-	0.002	1.7	7.6e-07
	id1003144	1	3801746	6.197	-0.057	-	0.003	2.03	9.19e-08
	id2005901	2	13891854	25.479	-0.118	-	0.014	10.638	2.43e-27
	id3000495	3	871080	26.636	0.117	-	0.007	5.714	1.66e-28
	id3005865	3	11248738	31.66	-0.129	-0.174	0.011	8.239	2.19e-32
	id4003853	4	13075411	8.448	0.068	-	0.004	2.873	4.45e-10
	id6009226	6	16177116	16.705	-0.097	-	0.004	2.952	1.77e-18
	ud6000928	6	21843788	17.135	0.092	-	0.005	3.583	6.51e-19
	id7004587	7	24790535	6.884	0.056	-	0.002	1.338	1.8e-08
	id7004865	7	25729326	15.409	0.086	-	0.006	4.442	3.65e-17
	id7005660	7	28221129	29.721	-0.124	-	0.01	7.409	1.29e-31
	id9002825	9	10223755	5.998	0.055	-	0.003	2.223	1.48e-07
	id9007160	9	20545556	17.848	-0.093	-	0.008	5.81	1.24e-19
	id11010822	11	26895908	6.052	0.053	-	0.002	1.814	1.3e-07
	id12002369	12	5198424	19.949	-0.1	-	0.005	3.618	9.28e-22
	id12007561	12	22261887	7.498	0.066	-	0.004	3.084	4.2e-09
	id12009959	12	27218159	14.002	0.083	-	0.007	5.143	9.76e-16
PF	id1012575	1	22142260	10.382	-0.024	-	0.001	3.547	4.7e-12
	id1013452	1	23438713	6.171	0.02	-	0	2.112	9.78e-08
	id1023500	1	37274860	10.807	-0.024	-	0	2.519	1.73e-12
	id2004552	2	9494764	16.317	-0.031	-	0.001	6.002	4.38e-18
	id3000828	3	1499569	20.984	-0.036	-	0.001	7.357	8.36e-23
	id3002722	3	4629852	42.721	0.054	-	0.003	17.506	1.08e-44
	id4006172	4	20224518	4.973	0.016	-	0	1.38	1.71e-06
	id5014747	5	29158628	19.867	-0.034	-0.044	0.001	6.838	1.36e-20
	id6004976	6	7917504	6.272	0.019	-	0	2.166	7.69e-08
	id6010557	6	19996871	26.926	-0.04	-	0.002	9.483	8.45e-29
	id8007916	8	28208958	20.794	0.035	-	0	1.994	1.3e-22
	id9002415	9	7894310	12.875	0.027	-	0.001	3.126	1.36e-14
	id10003076	10	11751970	6.721	0.019	-	0	1.935	2.65e-08
	dd11001283	11	22191084	14.92	0.029	-	0	1.676	1.14e-16
	id12006848	12	21130413	32.901	0.046	-	0	2.854	8.12e-35
	id12008917	12	24781659	7.674	0.021	-	0	2.796	2.77e-09
PL	id1017530	1	29565162	11.164	0.788	-	0.574	3.375	7.49e-13
	id1019150	1	31662509	26.458	-1.275	-	1.134	6.672	2.5e-28
	id3011927	3	27556953	22.429	-1.153	-	0.257	1.512	2.9e-24
	id4000449	4	705368	11.568	0.833	-	0.691	4.064	2.9e-13
	id6000302	6	453049	15.133	-0.923	-	0.235	1.384	6.95e-17
	id6007721	6	12764954	19.037	1.056	-	0.323	1.901	7.75e-21
	id7002475	7	15617681	11.945	-0.813	-	0.646	3.804	1.2e-13
	id7003239	7	20618111	12.975	0.864	-	0.715	4.205	1.08e-14
	id7004886	7	25869206	54.336	1.999	-	3.746	22.043	2.33e-56
	id7005868	7	28907848	8.633	-0.684	-	0.431	2.537	2.88e-10
	id8003076	8	9399520	4.227	-0.473	-	0.219	1.289	1.02e-05
	id9001558	9	5991042	8.803	-0.693	-	0.478	2.81	1.93e-10
	id10003049	10	11632678	28.162	1.312	-	1.355	7.976	4.8e-30
	id10003476	10	13216045	24.372	-1.35	-	1.544	9.088	3.18e-26
	id11005701	11	16191202	5.575	0.564	-	0.299	1.758	4.04e-07
	id12007948	12	23231897	9.197	0.734	-	0.18	1.061	7.63e-11
PNPP	id1001128	1	1401052	5.629	-0.047	-	0.002	1.257	3.55e-07
	id1026660	1	41385263	4.249	0.042	-	0.002	0.981	9.71e-06
	id2000516	2	647801	17.32	-0.086	-	0.003	1.662	4.23e-19
	id2006158	2	15043428	7.002	-0.059	-	0.004	2.041	1.36e-08
	id2012042	2	27371812	35.544	-0.131	-	0.004	2.237	1.78e-37
	id3003977	3	7327105	18.519	-0.088	-	0.008	4.398	2.59e-20
	id3006138	3	12008635	5.168	0.046	-	0.002	1.185	1.07e-06
	id4010447	4	30843940	9.798	-0.062	-	0.004	2.125	1.85e-11
	id4012359	4	34944506	12.141	-0.069	-	0.003	1.838	7.58e-14
	id5008556	5	20425986	6.191	-0.052	-	0.003	1.549	9.32e-08
	id5011783	5	25197731	26.63	0.109	-	0.012	6.746	1.68e-28
	id6004008	6	6281178	10.257	0.065	-	0.004	2.457	6.3e-12
	id7000258	7	1588172	13.423	-0.079	-	0.005	2.844	3.78e-15
	ud7000468	7	5824022	21.113	0.104	-	0.008	4.51	6.19e-23
	id7003436	7	21245883	6.725	0.051	-	0.003	1.519	2.62e-08
	id8001120	8	3438707	5.879	0.05	-	0.002	1.427	1.96e-07
	ud8000279	8	4363409	10.979	-0.071	-	0.005	2.71	1.16e-12
	id9003120	9	11260411	9.225	-0.06	-	0.002	0.969	7.14e-11
	id11008322	11	21757004	8.003	-0.066	-	0.003	2.009	1.27e-09
	id12000983	12	2013497	29.383	-0.114	-	0.006	3.6	2.83e-31
	id12008894	12	24711328	16.954	0.083	-	0.007	3.924	9.92e-19
PH	id1000603	1	723562	3.399	2.065	-	3.503	0.788	7.6e-05
	dd1000762	1	7335325	21.734	5.577	-	30.709	6.903	1.46e-23
	id1018978	1	31452220	14.632	-4.47	-	13.04	2.931	2.24e-16
	id1021132	1	34086031	8.542	-3.33	-	8.137	1.829	3.57e-10
	id1024441	1	38537795	33.303	7.133	-	17.14	3.853	3.2e-35
	id3001472	3	2718733	31.939	-6.9	-	45.688	10.269	7.54e-34
	id3008174	3	16337995	4.945	-2.55	-	6.047	1.359	1.82e-06
	id4007762	4	23286717	37.94	-7.695	3.48	15.326	3.445	1.15e-38
	id4010574	4	31138553	7.365	3.21	-	9.981	2.243	5.76e-09
	id5000447	5	840527	14.582	4.504	-	7.86	1.767	2.51e-16
	wd5002621	5	19352791	6.41	2.869	-	8.185	1.84	5.55e-08
	id6000302	6	453049	16.428	-4.713	-	6.217	1.398	3.38e-18
	id6004564	6	7097190	8.008	-3.206	-	8.23	1.85	1.26e-09
	wd6000736	6	10282460	11.464	-3.939	-	10.962	2.464	3.71e-13
	id7004779	7	25439162	11.681	-3.926	-	15.3	3.439	2.23e-13
	id7005417	7	27547556	3.491	-2.096	-	4.341	0.976	6.08e-05
	id8002648	8	8581255	7.762	3.328	-	10.668	2.398	2.25e-09
	id8006905	8	24940725	18.91	5.109	-	17.476	3.928	1.04e-20
	id9003020	9	10898149	10.542	3.813	-	14.477	3.254	3.22e-12
	id9007929	9	22920706	6.553	2.891	-	7	1.574	3.94e-08
	id10002916	10	10964523	16.029	-4.655	-	13.816	3.105	8.58e-18
	id11011548	11	28322308	13.842	4.314	-	4.243	0.954	1.42e-15
	wd12004235	12	22912046	7.526	3.112	-	7.146	1.606	3.93e-09
PPBN	id1008002	1	11210679	16.453	0.519	-	0.257	6.425	3.19e-18
	id1009181	1	13926463	37.472	-0.807	-	0.64	16.026	2.05e-39
	id1013339	1	23335959	7.606	-0.332	-	0.11	2.749	3.26e-09
	id1014302	1	24275703	12.211	-0.447	-	0.174	4.361	6.44e-14
	id1022478	1	35621886	21.535	0.593	-	0.335	8.4	2.32e-23
	id1024948	1	39308177	13.875	-0.46	-	0.122	3.05	1.31e-15
	id2005901	2	13891854	12.321	-0.441	-	0.191	4.791	4.98e-14
	id2009400	2	23459623	15.012	-0.473	0.011	0.133	3.343	9.74e-16
	id3005659	3	10842947	15.378	0.479	-	0.091	2.291	3.92e-17
	id4011168	4	32158272	4.606	0.256	-	0.062	1.555	4.11e-06
	id4011640	4	33238596	13.564	0.511	-	0.2	4.997	2.72e-15
	id6006735	6	10873653	4.125	-0.28	-	0.072	1.803	1.31e-05
	id8000917	8	3011991	7.125	0.368	-	0.096	2.41	1.01e-08
	id9001769	9	6374976	25.338	-0.635	-	0.093	2.329	3.37e-27
	id9003257	9	12078158	9.398	-0.379	-	0.143	3.581	4.75e-11
	id10003042	10	11631427	10.837	-0.4	-	0.087	2.182	1.62e-12
	id11011136	11	27332108	11.42	-0.437	-	0.054	1.352	4.12e-13
SNPP	id1000420	1	604886	25.12	0.131	-	0.008	7.383	5.6e-27
	id1002863	1	3481990	3.927	-0.049	-	0.002	1.894	2.11e-05
	id1013159	1	22950277	39.177	0.171	-	0.004	3.481	3.95e-41
	id1013341	1	23336230	5.617	-0.058	-	0.003	2.93	3.66e-07
	id2005987	2	14405884	18.266	-0.112	-	0.011	9.682	4.67e-20
	id2010969	2	25250614	4.662	-0.053	-	0.003	2.37	3.6e-06
	id3000495	3	871080	10.867	0.082	-	0.004	3.208	1.51e-12
	id3005721	3	10922512	12.185	0.087	-	0.003	2.449	6.85e-14
	id6009226	6	16177116	10.245	-0.087	-	0.003	2.583	6.49e-12
	id6015132	6	26966327	5.331	0.061	-	0.004	3.275	7.25e-07
	id7004587	7	24790535	8.903	0.074	-	0.003	2.665	1.52e-10
	id8004349	8	16547587	16.617	0.103	-	0.009	7.598	2.18e-18
	id11010822	11	26895908	5.308	0.058	-	0.003	2.394	7.64e-07
	id12007462	12	22134854	20.836	0.117	0.015	0.005	4.115	1.46e-21
	id12008098	12	23373703	6.069	-0.061	-	0.003	2.521	1.25e-07
FTAB	id1027324	1	42152363	13.604	-10.893	-	27.056	1.783	2.4767e-15
	id2004984	2	10637728	5.885	7.058	-	40.947	2.698	1.9296e-07
	id4000121	4	246413	25.137	15.709	-	219.693	14.476	5.3748e-27
	id4010930	4	31746611	5.231	6.47	-	34.955	2.303	9.2012e-07
	id6002745	6	3330294	8.595	9.162	-	80.673	5.316	3.1495e-10
	id6003446	6	5013646	16.544	-11.958	-	57.048	3.759	2.5818e-18
	id6005439	6	8360996	23.476	-14.767	-	88.953	5.861	2.549e-25
	id6006146	6	9683473	14.452	-11.131	-	72.499	4.777	3.4082e-16
	id8000975	8	3085270	6.963	7.784	-	48.223	3.178	1.4931e-08
	id8006573	8	22878577	23.472	-14.702	-	53.083	3.498	2.5684e-25
	id9003251	9	11989251	10.409	-9.308	-	30.801	2.03	4.4085e-12
	id10001675	10	5614137	9.221	-8.69	-	31.926	2.104	7.2074e-11
	id11000876	11	2789703	16.63	-12.043	-	50.498	3.327	2.1153e-18
	id11010097	11	25149678	4.423	5.976	-	23.243	1.532	6.3843e-06
	id11010407	11	25931815	3.917	-5.738	-	21.212	1.398	2.1655e-05
FTAR	id1012571	1	22140434	28.872	4.631	-	18.495	8.487	9.2569e-31
	id1013335	1	23314458	7.552	-2.356	-	4.296	1.972	3.696e-09
	id1021120	1	34082456	15.768	-3.468	-	11.006	5.05	1.5773e-17
	id3002064	3	3766414	27.221	-4.491	-	19.461	8.93	4.2596e-29
	id3008319	3	16657335	6.584	-2.06	-	3.771	1.731	3.6613e-08
	id5000406	5	785424	22.542	-4.009	-	15.534	7.128	2.2326e-24
	id6003284	6	4584396	13.62	-3.24	-	10.487	4.812	2.382e-15
	id6004987	6	7923685	8.461	-2.479	-	2.865	1.315	4.3153e-10
	id6010130	6	18145976	8.301	-2.407	-	5.448	2.5	6.3042e-10
	id7000987	7	5936545	11.13	-2.841	-	2.361	1.083	8.1236e-13
	ud7001067	7	15702110	27.293	4.474	-	17.692	8.119	3.6052e-29
	ud7002024	7	27318318	30.764	5.031	-	24.627	11.301	1.149e-32
	id7005797	7	28840837	14.994	-3.192	-	5.875	2.696	9.624e-17
	id8003978	8	14759246	6.667	-2.076	-	4.015	1.842	3.0087e-08
	id9001085	9	4283153	15.577	3.466	-	10.786	4.95	2.4664e-17
	id9006822	9	19210667	12.47	-2.851	-8.826	3.567	1.637	3.3937e-13
	dd11000224	11	21779484	6.509	2.386	-	5.206	2.389	4.3767e-08
	id11011548	11	28322308	16.009	3.318	-	2.462	1.13	8.9874e-18
FTF	id2002774	2	5178411	6.269	-2.104	-	4.186	5.588	7.7432e-08
	id4004217	4	14176927	10.549	2.677	-	5.804	7.747	3.1709e-12
	id4010791	4	31457479	7.598	-2.37	-	5.548	7.407	3.3181e-09
	id4010984	4	31853012	17.034	3.512	-	7.675	10.245	8.2474e-19
	id6006288	6	10090472	5.279	1.9	-	3.609	4.817	8.2032e-07
	id9003094	9	11175724	4.894	-1.879	-	3.345	4.466	2.0595e-06
	id11006685	11	18227410	7.316	-2.254	-	3.243	4.329	6.4668e-09
