# Supplementary material for: Identification of QTNs, QTN-by-environment interactions and genes for yield-related traits in rice using 3VmrMLM
Source: Front Plant Sci. 2022 Oct 17;13:995609. doi: 10.3389/fpls.2022.995609 (PMC9618716; doi:10.3389/fpls.2022.995609)
Supplement: Supplementary file 2 [file Table_2.xlsx]

## Sheet: Q
Table S2 | Significant/suggested QTNs for rice flowering time in three environments for five subpopulations detected using the QTN-by-environment detection model in 3VmrMLM.
Subpopulation	Marker	Chromosome	Position (bp)	LOD (Q)	add	dom	variance	r2(%)	P-value	significance	report gene
ADMIX	id1002906	1	3533720	10.0959	-4.8274		17.7456	4.5505	9.20095e-12	SIG	OsRA2
	id1008757	1	12871458	24.1755	-8.5788		19.1052	4.8991	5.01395e-26	SIG	-
	id10005049	10	17544492	19.0475	-7.2318		48.877	12.5335	7.56435e-21	SIG	POT/OsGL1-5
AUS	id2004870	2	10190472	5.6992	-2.8202		6.6812	4.499	3.00763e-07	SIG	-
	id3007824	3	15612810	3.534	-2.2284		4.6553	3.1348	5.48141e-05	SUG	-
	id6000956	6	1393032	6.9976	3.1574		8.0389	5.4133	1.37377e-08	SIG	RUPO
IND	id2015033	2	33743532	5.8901	2.8535		7.3714	1.869	1.9084e-07	SIG	HDR1
	id3013713	3	29177097	19.0982	-5.811		31.8232	8.0685	6.72178e-21	SIG	TIP3
	id4010756	4	31343462	11.6936	-4.2453		14.9668	3.7947	2.16484e-13	SIG	-
	ud7002018	7	27197939	9.431	4.2839		10.8107	2.741	4.39424e-11	SIG	-
	id11007791	11	20206737	5.2882	-2.6914		6.3758	1.6165	8.02439e-07	SIG	OsFKF1
	id12010071	12	27324717	11.5327	4.2107		10.3067	2.6132	3.15676e-13	SIG	-
TEJ	id1004872	1	6248553	6.0957	-3.6181		12.0978	2.9935	1.16952e-07	SIG	-
	id1013420	1	23365278	5.064	3.3521		8.2547	2.0426	1.37185e-06	SIG	-
	id1015276	1	25676167	7.8908	4.1588		14.6475	3.6244	1.65982e-09	SIG	-
	id4004482	4	16115647	4.3764	-3.1279		9.6703	2.3929	7.14822e-06	SUG	-
	id5010678	5	23627432	22.9485	8.6792		33.4679	8.2814	8.67426e-25	SIG	-
	id6005318	6	8183433	3.4264	-2.6719		5.0863	1.2586	7.11996e-05	SUG	-
	id6005330	6	8234981	3.4264	-2.6719		5.0863	1.2586	7.11996e-05	SUG	-
	id8003985	8	14875638	8.1356	4.2597		13.6091	3.3675	9.31001e-10	SIG	-
	id9003100	9	11207009	6.7119	3.8663		10.869	2.6895	2.70521e-08	SIG	-
TRJ	id1001003	1	1094263	9.0531	5.6427		11.7609	2.9127	1.06992e-10	SIG	-
	id2001436	2	2369414	17.659	-8.0048		28.0339	6.9429	1.92004e-19	SIG	CAP1
	id6012428	6	23917743	4.0629	-3.6865		13.5901	3.3657	1.52226e-05	SUG	-
	id11011136	11	27332108	6.1019	-4.5981		13.9787	3.462	1.15242e-07	SIG	OsGPAT3

## Sheet: QE
Table S2 | Significant/suggested QEIs for rice flowering time in three environments for five subpopulations detected using the QTN-by-environment detection model in 3VmrMLM.
Subpopulation	Marker	Chromosome	Position (bp)	LOD (QE)	add*env1	dom*env1	add*env2	dom*env2	add*env3	dom*env3	variance	r2(%)	P-value	significance	report gene
ADMIX	id2007476	2	18835571	6.9865	-1.6164		-3.8181		5.4346		15.5752	3.9939	1.03217e-07	SIG	-
	ud4000860	4	11933237	10.6379	7.0342		-3.1975		-3.8368		24.8082	6.3615	2.30408e-11	SIG	-
	wd8002653	8	14574208	6.8371	-5.8707		2.0689		3.8018		17.7332	4.5473	1.45591e-07	SIG	-
	id10003188	10	11944070	12.7396	-8.0576		2.4627		5.5949		34.0974	8.7435	1.8234e-13	SIG	-
AUS	id4010914	4	31715352	8.9724	-1.6738		5.0425		-3.3686		13.1919	8.8833	1.06637e-09	SIG	-
	id11006444	11	17849822	9.375	-6.3692		2.7623		3.6069		20.402	13.7384	4.22002e-10	SIG	-
IND	id1009616	1	14448881	24.9741	-8.3988		-0.1111		8.5099		47.6569	12.083	1.06366e-25	SIG	-
	id3004734	3	8943798	12.2693	-5.7603		0.9476		4.8128		19.0806	4.8377	5.38505e-13	SIG	-
	id7002952	7	18926614	21.6711	8.5821		-1.86		-6.7222		40.7669	10.3361	2.13636e-22	SIG	-
	id7003252	7	20691665	6.4937	1.4019		-5.2406		3.8387		14.7216	3.7325	3.21046e-07	SIG	-
TEJ	id1004872	1	6248553	4.8059	-4.5093		2.3275		2.1818		10.1704	2.5166	1.56425e-05	SUG	-
	id6006146	6	9683473	9.3521	-5.9795		0.8797		5.0998		20.8456	5.1581	4.44885e-10	SIG	-
	id6009335	6	16416489	6.3306	-5.1975		1.9009		3.2966		13.8315	3.4225	4.67356e-07	SIG	-
TRJ	id7000656	7	4754363	7.4784	5.6679		0.2897		-5.9577		22.5679	5.5892	3.32527e-08	SIG	-
	wd11002291	11	15939494	8.7002	-7.3237		3.2604		4.0634		26.9259	6.6685	1.99601e-09	SIG	-
